# Supplementary material for: Synthesis, Characterization, Cytotoxicity Analysis and Evaluation of Novel Heterocyclic Derivatives of Benzamidine against Periodontal Disease Triggering Bacteria
Source: Antibiotics (Basel). 2023 Feb 2;12(2):306. doi: 10.3390/antibiotics12020306 (PMC9952644; doi:10.3390/antibiotics12020306)
Supplement: Supplementary file 1 [file antibiotics-12-00306-s001.zip]

Archive with 1 entries (1 files):
- antibiotics-2188660-supplementary.pdf
